# Supplementary material for: Multistate matrix population model to assess the contributions and impacts on population abundance of domestic cats in urban areas including owned cats, unowned cats, and cats in shelters
Source: PLoS One. 2018 Feb 28;13(2):e0192139. doi: 10.1371/journal.pone.0192139 (PMC5830044; doi:10.1371/journal.pone.0192139)
Supplement: S1 Table — (CSV) [file pone.0192139.s001.csv]

Flockhart_and_Coe_Cat_category	Density_ha	StudySiteArea_ha	NumCats	SE	LCI	UCI	CI_percent	Latitude	Longitude	Citation	Cat_category_as_per_publication	Location	YearStudy	UrbanContext	Comment
free	0.359878419	822.5	296					30.5286	96.7003	Schmidt et al. 2007 Wildlife Biol Practice 3(1):18-27	free-roaming	Caldwell, TX	2004-2005	urban suburban	mean using distance sampling 296 cats(study), urban area 822.5ha from study (880ha from Wikipedia)
free	4.88	16.44						40.6928	73.9903	Calhood and Haspel 1989 J Anim Ecol 58:321-328	free-ranging	Brooklyn, NY	1981-1982	urban, neighbourhood, rental appartments, many abondoned buildings and many garbage containers
free	2.03	16.75						40.6928	73.9903	Calhood and Haspel 1989 J Anim Ecol 58:321-328	free-ranging	Brooklyn, NY	1981-1982	urban, neighbourhood, owned occupied houses, few abondoned buildings and few garbage containers
free	1.3856958	163.5417						35.4383	120.8936	Dabritz et al. 2006 JAVMA 229(1)74	feral	Cayucos, CA	2002-2003	urban	telephone survey: calculate area of site (Table 1, col7/col9), calculate feral abudnace 0.167*col2, divide fer abundance by site area
free	0.8242551	1185.4545						35.3225	120.8314	Dabritz et al. 2006 JAVMA 229(1)74	feral	Los Osos, CA	2002-2003	urban	telephone survey: calculate area of site (Table 1, col7/col9), calculate feral abudnace 0.167*col2, divide fer abundance by site area
free	0.517048	1616.875						35.3792	120.8533	Dabritz et al. 2006 JAVMA 229(1)74	feral	Morro Bay, CA	2002-2003	urban	telephone survey: calculate area of site (Table 1, col7/col9), calculate feral abudnace 0.167*col2, divide fer abundance by site area
free	0.1621908	226400						29.6833	82.3667	Levy JK, Woods JE, Turick SL, et al. Number of unowned free-roaming cats in a college community in the southern United States and characteristics of community residents who feed them.J Am Vet Med Assoc 2003;223:202�205.	free-roaming	Alachua County, FL	1999	urban, college community	survey data: (85000 households * 0.12 feed unowned cats *3.6 cats fed per household that feeds)/(county is 2264km2 and there is 100ha in a km2) = (85000*0.12*3.6)/(2264*100)
free	0.514891953	327611						37.36	121.97	Johnson KJ, Lewellen L, Lewellen J. National Pet Alliance survey report on Santa Clara County�s pet population. Cat Fanciers� Almanac 1994;Jan:71�77. as cited in Levy et al. 2004	unowned, likely free-roaming	Santa Clara County, CA	1993	urban	survey data: (495480 households * 103 of 1031 houses feed unowned cats *351 cats fed at 103 households that feeds)/(county is 3342.9km2 but survey excluded Palo Alto (66.79km2) and there is 100ha in a km2) = (495480*(103/1031)*(351/103))/((3342.9-66.79)*100)
free	0.18877617	1087770						32.715	117.1625	Johnson KJ, Lewellen L. San Diego County survey and analysis of the pet population. Available at: http://www.fanciers.com/npa/sdresults.html. As cited in Levy et al. 2004	Roaming cats are defined as unowned feral or stray cats	San Diego County, CA (used San Diego for Lat Long)	~1993	urban	survey data: (887403 households in county * 8.9% houses feed unowned cats *2.6 cats fed at households that feeds)/(land area in county is 10877.7km2 and there is 100ha in a km2) = (887403*0.089*2.6)/(10877.7*100)
free	1.007697691	142.9	144					29	31	Jones and Downs 2011 J App Anim Wel Sci 14(4):304-320	feral cats	province of KwaZulu-Natal, South Africa	2009	urban, 5 univesity campsus	photographic mark-recapture over all 5 study sites
free	1.729399797	19.66	34		33	35	95	29	31	Jones and Downs 2011 J App Anim Wel Sci 14(4):304-320	feral cats	province of KwaZulu-Natal, South Africa	2009	urban, 5 univesity campsus	photographic mark-recapture
free	0.596569724	40.23	24		17	35	95	29	31	Jones and Downs 2011 J App Anim Wel Sci 14(4):304-320	feral cats	province of KwaZulu-Natal, South Africa	2009	urban, 5 univesity campsus	photographic mark-recapture
free	2.044609665	10.76	22		19	27	95	29	31	Jones and Downs 2011 J App Anim Wel Sci 14(4):304-320	feral cats	province of KwaZulu-Natal, South Africa	2009	urban, 5 univesity campsus	photographic mark-recapture
free	0.726495726	23.4	17		11	25	95	29	31	Jones and Downs 2011 J App Anim Wel Sci 14(4):304-320	feral cats	province of KwaZulu-Natal, South Africa	2009	urban, 5 univesity campsus	photographic mark-recapture
free	0.462082088	36.79	17		10	21	95	29	31	Jones and Downs 2011 J App Anim Wel Sci 14(4):304-320	feral cats	province of KwaZulu-Natal, South Africa	2009	urban, 5 univesity campsus	photographic mark-recapture
free	2.202643172	4.54	10		7	11	95	29	31	Jones and Downs 2011 J App Anim Wel Sci 14(4):304-320	feral cats	province of KwaZulu-Natal, South Africa	2009	urban, 5 univesity campsus	photographic mark-recapture
free	2.166064982	5.54	12					29	31	Jones and Downs 2011 J App Anim Wel Sci 14(4):304-320	feral cats	province of KwaZulu-Natal, South Africa	2009	urban, 5 univesity campsus	photographic mark-recapture
free	4.04040404	1.98	8					29	31	Jones and Downs 2011 J App Anim Wel Sci 14(4):304-320	feral cats	province of KwaZulu-Natal, South Africa	2009	urban, 5 univesity campsus	photographic mark-recapture
free	0.5041							36.84041667	174.7398694	Aguilar and Farnworth 2012 App Geography 34()230-238	stray cats	Manurewa, Auckland, New Zealand	2010-2011	Urban, New Zealand	counts of cats in neighbourhoods
free	0.3529							36.84041667	174.7398694	Aguilar and Farnworth 2012 App Geography 34()230-238	stray cats	Papkura, Auckland, New Zealand	2010-2011	Urban, New Zealand	counts of cats in neighbourhoods
free	0.3264							36.84041667	174.7398694	Aguilar and Farnworth 2012 App Geography 34()230-238	stray cats	Mangere , Auckland, New Zealand	2010-2011	Urban, New Zealand	counts of cats in neighbourhoods
free	0.2954							36.84041667	174.7398694	Aguilar and Farnworth 2012 App Geography 34()230-238	stray cats	New Lynn, Auckland, New Zealand	2010-2011	Urban, New Zealand	counts of cats in neighbourhoods
free	0.2906							36.84041667	174.7398694	Aguilar and Farnworth 2012 App Geography 34()230-238	stray cats	Papatoetoe, Auckland, New Zealand	2010-2011	Urban, New Zealand	counts of cats in neighbourhoods
free	0.2729							36.84041667	174.7398694	Aguilar and Farnworth 2012 App Geography 34()230-238	stray cats	Mt Roskill, Auckland, New Zealand	2010-2011	Urban, New Zealand	counts of cats in neighbourhoods
free	0.2714							36.84041667	174.7398694	Aguilar and Farnworth 2012 App Geography 34()230-238	stray cats	Clendon, Auckland, New Zealand	2010-2011	Urban, New Zealand	counts of cats in neighbourhoods
free	0.2639							36.84041667	174.7398694	Aguilar and Farnworth 2012 App Geography 34()230-238	stray cats	Panmure, Auckland, New Zealand	2010-2011	Urban, New Zealand	counts of cats in neighbourhoods
free	0.2564							36.84041667	174.7398694	Aguilar and Farnworth 2012 App Geography 34()230-238	stray cats	Mt Albert, Auckland, New Zealand	2010-2011	Urban, New Zealand	counts of cats in neighbourhoods
free	0.2281							36.84041667	174.7398694	Aguilar and Farnworth 2012 App Geography 34()230-238	stray cats	Clover Park, Auckland, New Zealand	2010-2011	Urban, New Zealand	counts of cats in neighbourhoods
free	0.228							36.84041667	174.7398694	Aguilar and Farnworth 2012 App Geography 34()230-238	stray cats	Otahuhu, Auckland, New Zealand	2010-2011	Urban, New Zealand	counts of cats in neighbourhoods
free	0.2221							36.84041667	174.7398694	Aguilar and Farnworth 2012 App Geography 34()230-238	stray cats	otara, Auckland, New Zealand	2010-2011	Urban, New Zealand	counts of cats in neighbourhoods
free	0.2087							36.84041667	174.7398694	Aguilar and Farnworth 2012 App Geography 34()230-238	stray cats	onehungra, Auckland, New Zealand	2010-2011	Urban, New Zealand	counts of cats in neighbourhoods
free	0.1993							36.84041667	174.7398694	Aguilar and Farnworth 2012 App Geography 34()230-238	stray cats	Glen Eden, Auckland, New Zealand	2010-2011	Urban, New Zealand	counts of cats in neighbourhoods
free	0.1942							36.84041667	174.7398694	Aguilar and Farnworth 2012 App Geography 34()230-238	stray cats	Wymouth, Auckland, New Zealand	2010-2011	Urban, New Zealand	counts of cats in neighbourhoods
free	0.1716							36.84041667	174.7398694	Aguilar and Farnworth 2012 App Geography 34()230-238	stray cats	Flat Bush, Auckland, New Zealand	2010-2011	Urban, New Zealand	counts of cats in neighbourhoods
free	0.1716							36.84041667	174.7398694	Aguilar and Farnworth 2012 App Geography 34()230-238	stray cats	Howick, Auckland, New Zealand	2010-2011	Urban, New Zealand	counts of cats in neighbourhoods
free	0.1702							36.84041667	174.7398694	Aguilar and Farnworth 2012 App Geography 34()230-238	stray cats	Glenfield, Auckland, New Zealand	2010-2011	Urban, New Zealand	counts of cats in neighbourhoods
free	0.1629							36.84041667	174.7398694	Aguilar and Farnworth 2012 App Geography 34()230-238	stray cats	Bucklands Beach, Auckland, New Zealand	2010-2011	Urban, New Zealand	counts of cats in neighbourhoods
free	0.1499							36.84041667	174.7398694	Aguilar and Farnworth 2012 App Geography 34()230-238	stray cats	Avondale, Auckland, New Zealand	2010-2011	Urban, New Zealand	counts of cats in neighbourhoods
free	0.368191721	11900	4381.481481					29.652	82.325	Levy et al. 2014 Veterinary Journal	community cats	Alachua County, FL	unknown	Florida zip code	high intensity TNR
free	0.584745763	59	34.5		34.1	35.9	95	40.8116	73.9465	Kilgour et al. 2016 Urban Ecosystems in press	free-roaming	Harlem, New York, NY, USA	2011-2012	Urban, New York	mark-resight along fixed width transects
free	0.686440678	59	40.5		40.1	41.9	95	40.8116	73.9465	Kilgour et al. 2016 Urban Ecosystems in press	free-roaming	Harlem, New York, NY, USA	2011-2012	Urban, New York	mark-resight along fixed width transects
free	0.889830508	59	52.5		52.1	53.9	95	40.6872	73.9418	Kilgour et al. 2016 Urban Ecosystems in press	free-roaming	Bed-Stuy, New York, NY, uSA	2011-2012	Urban, New York	mark-resight along fixed width transects
free	0.513559322	59	30.3		29.4	32.5	95	40.6872	73.9418	Kilgour et al. 2016 Urban Ecosystems in press	free-roaming	Bed-Stuy, New York, NY, uSA	2011-2012	Urban, New York	mark-resight along fixed width transects
feral	0.024	19000						35.719	142.178	Jones and Coman 1982 Aust Wildlife Bulletin 9:409-420	true feral cats	Victorian Mallee, Australia	1977-1981	rural, natural	Relative abundance in summer, so estimate will be low
feral	0.0074	19000						35.719	142.178	Jones and Coman 1982 Aust Wildlife Bulletin 9:409-420	true feral cats	Victorian Mallee, Australia	1977-1981	rural, natural	Relative abundance in winter so estimate will be low
feral	0.204	12000	2450					54.6167	158.85	Nogales et al. 2004 Con Biol 18(2):310-319 and refs therein	true feral cats	Macquarie Island (sub-Antarctic), Australia	1975-2000	island	mostly estimates
feral	0.02	1020	20					20.4667	115.5167	Nogales et al. 2004 Con Biol 18(2):310-319 and refs therein	true feral cats	Hermite (Montebello Island), Australia	1999	island	mostly estimates
feral	0.524	370	194					40.25	148.25	Nogales et al. 2004 Con Biol 18(2):310-319 and refs therein	true feral cats	Great Dog Island (Tasmania), Australia	1991-1992	island	mostly estimates
feral	0.012	340	4					34.5333	136.267	Nogales et al. 2004 Con Biol 18(2):310-319 and refs therein	true feral cats	Reevesby (Tasmania), Australia	1984-1990	island	mostly estimates
feral	0.194805195	154	30					37.5591	149.9114	Nogales et al. 2004 Con Biol 18(2):310-319 and refs therein	true feral cats	Gabo (southern-east Victoria), Australia	1987-1991	island	mostly estimates
feral	1	105	105					23.2965	151.7075	Nogales et al. 2004 Con Biol 18(2):310-319 and refs therein	true feral cats	North West Island (Capriconia section), Australia	1984-1985	island	mostly estimates
feral	0.103	145	15					49.4833	69.81667	Nogales et al. 2004 Con Biol 18(2):310-319 and refs therein	true feral cats	Guillou (Kerguelen, sub-Antarctic Island), France	1994-1995	island	mostly estimates
feral	0.14	500	70					25.06666667	130.1	Nogales et al. 2004 Con Biol 18(2):310-319 and refs therein	true feral cats	Pitcairn (central Pacific Ocean), Great Britian	1997	island	mostly estimates
feral	0.09009009	111	10							Nogales et al. 2004 Con Biol 18(2):310-319 and refs therein	true feral cats	Long Cay (Caicos Bank, Baribe), Great Britian	8-12 July 1999	island	mostly estimates
feral	0.0015	2000	3					24.567	110.417	Nogales et al. 2004 Con Biol 18(2):310-319 and refs therein	true feral cats	Partida Sur (Gulf of California), Mexico	2001	island	mostly estimates
feral	0.007731959	1940	15					25.68333333	111.05	Nogales et al. 2004 Con Biol 18(2):310-319 and refs therein	true feral cats	Monserrate (Gulf of California), Mexico	2000-2001	island	mostly estimates
feral	0.009411765	850	8					32.4408	117.2975	Nogales et al. 2004 Con Biol 18(2):310-319 and refs therein	true feral cats	Caronados (Gulf of California), Mexico	Nov 1998- Apr 1999	island	mostly estimates
feral	0.055555556	720	40					27.8758	115.1847	Nogales et al. 2004 Con Biol 18(2):310-319 and refs therein	true feral cats	Natividad (Pacific Ocean, Baja California), Mexico	1999-2000	island	mostly estimates
feral	0.004081633	490	2					25.78527778	111.25	Nogales et al. 2004 Con Biol 18(2):310-319 and refs therein	true feral cats	Danzante (Gulf of California), Mexico	2000	island	mostly estimates
feral	0.065625	320	21					30.5	116.1169444	Nogales et al. 2004 Con Biol 18(2):310-319 and refs therein	true feral cats	San Martin (Pacific Ocean, Baja California), Mexico	1999	island	mostly estimates
feral	0.31	100	31					23.44861111	110.2233333	Nogales et al. 2004 Con Biol 18(2):310-319 and refs therein	true feral cats	Todos Santos Sur (Pacific Ocean, California), Mexico	Nov 1997 - July 1998	island	mostly estimates
feral	0.032608696	92	3					27.11666667	114.2830556	Nogales et al. 2004 Con Biol 18(2):310-319 and refs therein	true feral cats	Asuncion (Pacific Ocean, Baja California), Mexico	1994-1995	island	mostly estimates
feral	0.791666667	48	38					32.41666667	117.25	Nogales et al. 2004 Con Biol 18(2):310-319 and refs therein	true feral cats	Coronado Norte, Mexico	1987-1980	island	mostly estimates
feral	0.605263158	38	23					27.15333333	114.3711111	Nogales et al. 2004 Con Biol 18(2):310-319 and refs therein	true feral cats	San Roque (Pacific Ocean, Baja California), Mexico	1980-1996	island	mostly estimates
feral	0.130434783	23	3					23.44861111	110.2233333	Nogales et al. 2004 Con Biol 18(2):310-319 and refs therein	true feral cats	Todos Santos Norte (Pacific Ocean, Baja California)< Mexico	Jul-Aug 1999	island	mostly estimates
feral	1.076923077	13	14					29.78333333	115.8	Nogales et al. 2004 Con Biol 18(2):310-319 and refs therein	true feral cats	San Jeronimo (Pacific Ocean, Baja California)< Mexico	1999	island	mostly estimates
feral	0.01	300	3					29.56666667	113.5830556	Nogales et al. 2004 Con Biol 18(2):310-319 and refs therein	true feral cats	Mejia (Gulf of California)< Mexico	2001	island	mostly estimates
feral	0.011538462	260	3					24.8192	110.5719667	Nogales et al. 2004 Con Biol 18(2):310-319 and refs therein	true feral cats	San Francisquito (Gulf of California)< Mexico	2000	island	mostly estimates
feral	0.25	100	25					21.85	105.9169444	Nogales et al. 2004 Con Biol 18(2):310-319 and refs therein	true feral cats	Isabella (Gulf of California), Mexico	1996	island	mostly estimates
feral	0.02	50	1					29.05	113.1169444	Nogales et al. 2004 Con Biol 18(2):310-319 and refs therein	true feral cats	Estanque (Gulf of California)< Mexico	1999	island	mostly estimates
feral	0.02	250	5					19.7833	63.4167	Nogales et al. 2004 Con Biol 18(2):310-319 and refs therein	true feral cats	Flat, Mauritius	1998	island	mostly estimates
feral	0.4	25	10					20.4172	57.7267	Nogales et al. 2004 Con Biol 18(2):310-319 and refs therein	true feral cats	Ile aux Aigrettes, Mauritius	1994	island	mostly estimates
feral	0.063157895	190	12					36.4333	175.7667	Nogales et al. 2004 Con Biol 18(2):310-319 and refs therein	true feral cats	Cuvier, New Zealand	1960-1964	island	mostly estimates
feral	0.277777778	180	50					36.8102	174.947	Nogales et al. 2004 Con Biol 18(2):310-319 and refs therein	true feral cats	Motuihe, New Zealand	1978-1981	island	mostly estimates
feral	0.135135135	37	5					35.78416667	174.3594444	Nogales et al. 2004 Con Biol 18(2):310-319 and refs therein	true feral cats	Matakohe, New Zealand	july - Aug 1991	island	mostly estimates
feral	1.1	30	33					46.8667	168.233	Nogales et al. 2004 Con Biol 18(2):310-319 and refs therein	true feral cats	Herekopare, New Zealand	1970	island	mostly estimates
feral	0.117413793	29000	3405					46.9125	37.74361111	Nogales et al. 2004 Con Biol 18(2):310-319 and refs therein	true feral cats	Marion (sub-Antarctic island), South Africa	1977-1991	island	mostly estimates
feral	0.172413793	290	50					4.2667	55.7333	Nogales et al. 2004 Con Biol 18(2):310-319 and refs therein	true feral cats	Curieuse, Seychelles	2000	island	mostly estimates
feral	0.454545455	220	100					4.5833	55.9333	Nogales et al. 2004 Con Biol 18(2):310-319 and refs therein	true feral cats	Fregate, Seychelles	1980-1982	island	mostly estimates
feral	0.666666667	150	100					3.8	55.6667	Nogales et al. 2004 Con Biol 18(2):310-319 and refs therein	true feral cats	Denis, Seychelles	2000	island	mostly estimates
feral	2.433333333	30	73					4.316666667	55.65	Nogales et al. 2004 Con Biol 18(2):310-319 and refs therein	true feral cats	Cousine, Seychelles	1985-1990	island	mostly estimates
feral	0.001960784	1020	2					29.399	13.511	Nogales et al. 2004 Con Biol 18(2):310-319 and refs therein	true feral cats	Alegranza, Spain	1997-2001	island	mostly estimates
feral	0.068493151	438	30					28.75	13.822	Nogales et al. 2004 Con Biol 18(2):310-319 and refs therein	true feral cats	Lobos, Spain	1992-2002	island	mostly estimates
feral	0.487804878	410	200					0.3667	160.0167	Nogales et al. 2004 Con Biol 18(2):310-319 and refs therein	true feral cats	Jarvis, USA	1957-1990	island	mostly estimates
feral	0.048192771	166	8					0.8067	176.6164	Nogales et al. 2004 Con Biol 18(2):310-319 and refs therein	true feral cats	Howland, USA	9-12 May 1979	island	mostly estimates
feral	0.087	303						15.96666667	5.716666667	Oppel et al. 2014 J App Ecology in press	true feral cats	St. Helena, South Atlantic	2011-2013	island	spatially-explicity mark-recapture estimate
feral	0.039	953						15.96666667	5.716666667	Oppel et al. 2014 J App Ecology in press	true feral cats	St. Helena, South Atlantic	2011-2013	island	spatially-explicity mark-recapture estimate
feral	0.13	10						37.08333333	25.46666667	Li et al. 2014 Proc Roy Soc Lond B 281:20140339	cats	Glinado ,Naxos (Aegean Sea), Greece	2011	Island, in or near villages but cats unlikely fed	line transects, 1km length, 3 visits each site; 1km strip, 50m on each side, so total area was 1000m*100m, which is 0.1km2, or 10ha, so take values in paper and divide by 10 to get cats per ha
feral	0.37	10						37.08333333	25.46666667	Li et al. 2014 Proc Roy Soc Lond B 281:20140339	cats	Filoti ,Naxos (Aegean Sea), Greece	2011	Island, in or near villages but cats unlikely fed	line transects, 1km length, 3 visits each site; 1km strip, 50m on each side, so total area was 1000m*100m, which is 0.1km2, or 10ha, so take values in paper and divide by 10 to get cats per ha
feral	0.17	10						37.08333333	25.46666667	Li et al. 2014 Proc Roy Soc Lond B 281:20140339	cats	Vivlos ,Naxos (Aegean Sea), Greece	2011	Island, in or near villages but cats unlikely fed	line transects, 1km length, 3 visits each site; 1km strip, 50m on each side, so total area was 1000m*100m, which is 0.1km2, or 10ha, so take values in paper and divide by 10 to get cats per ha
feral	0.23	10						37.08333333	25.46666667	Li et al. 2014 Proc Roy Soc Lond B 281:20140339	cats	Plantation ,Naxos (Aegean Sea), Greece	2011	Island, in or near villages but cats unlikely fed	line transects, 1km length, 3 visits each site; 1km strip, 50m on each side, so total area was 1000m*100m, which is 0.1km2, or 10ha, so take values in paper and divide by 10 to get cats per ha
feral	0.07	10						37.08333333	25.46666667	Li et al. 2014 Proc Roy Soc Lond B 281:20140339	cats	Angidia ,Naxos (Aegean Sea), Greece	2011	Island, in or near villages but cats unlikely fed	line transects, 1km length, 3 visits each site; 1km strip, 50m on each side, so total area was 1000m*100m, which is 0.1km2, or 10ha, so take values in paper and divide by 10 to get cats per ha
feral	0.07	10						37.08333333	25.46666667	Li et al. 2014 Proc Roy Soc Lond B 281:20140339	cats	Kinidaros ,Naxos (Aegean Sea), Greece	2011	Island, in or near villages but cats unlikely fed	line transects, 1km length, 3 visits each site; 1km strip, 50m on each side, so total area was 1000m*100m, which is 0.1km2, or 10ha, so take values in paper and divide by 10 to get cats per ha
feral	0.17	10						37.08333333	25.46666667	Li et al. 2014 Proc Roy Soc Lond B 281:20140339	cats	Naxos ,Naxos (Aegean Sea), Greece	2011	Island, in or near villages but cats unlikely fed	line transects, 1km length, 3 visits each site; 1km strip, 50m on each side, so total area was 1000m*100m, which is 0.1km2, or 10ha, so take values in paper and divide by 10 to get cats per ha
feral	0.23	10						37.08333333	25.46666667	Li et al. 2014 Proc Roy Soc Lond B 281:20140339	cats	Ag. Thaleios ,Naxos (Aegean Sea), Greece	2011	Island, in or near villages but cats unlikely fed	line transects, 1km length, 3 visits each site; 1km strip, 50m on each side, so total area was 1000m*100m, which is 0.1km2, or 10ha, so take values in paper and divide by 10 to get cats per ha
feral	0.03	10						37.08333333	25.46666667	Li et al. 2014 Proc Roy Soc Lond B 281:20140339	cats	Vivols2 ,Naxos (Aegean Sea), Greece	2011	Island, in or near villages but cats unlikely fed	line transects, 1km length, 3 visits each site; 1km strip, 50m on each side, so total area was 1000m*100m, which is 0.1km2, or 10ha, so take values in paper and divide by 10 to get cats per ha
feral	0.00134	NA	NA					47.5	20.75	Biro et al. 2005 J Zool 266:187-196	feral domestic cats	Hungary	2000-2002	rural, natural	check values, based on live-trapping so estimates are iffy
feral	0.0444	NA	NA	0.0066	0.0332	0.0592	95	24.6905	81.3815	Cove, MV 2016 PhD dessertation. North Carolina State University.	feral and/or free-ranging	National Key Deer Refuge, Big Pine Key, Florida	2013	human occupied island	camera trapping estimation
feral	0.0127	NA	NA	0.0032	0.0078	0.0208	95	25.1919	80.3565	Cove, MV 2016 PhD dessertation. North Carolina State University.	feral and/or free-ranging	Crocodile Lake National Wildlife Refuge and Dagny Johnson Key Largo Botanical State Park, Key Largo, Florida	2013	non human occupied island	camera trapping estimation
